# Supplementary material for: The rediscovery of the Great Winterberg endemic Lotononis harveyi B.–E.van Wyk after 147 years, and notes on the poorly known Amathole endemic Macowania revoluta Oliv. (southern Great Escarpment, South Africa)
Source: PhytoKeys. 2016 Apr 15;(62):113–24. doi: 10.3897/phytokeys.62.8348 (PMC4856908; doi:10.3897/phytokeys.62.8348)
Supplement: XML Treatment for Lotononis harveyi [file phytokeys.62.8348-treatment1.xml]

<!DOCTYPE tp:taxon-treatment
  PUBLIC "-//TaxonX//DTD Taxonomic Treatment Publishing DTD v0 20100105//EN" "tax-treatment-NSO.dtd">
<tp:taxon-treatment xmlns:tp="http://www.plazi.org/taxpub"><tp:treatment-meta><kwd-group><label>Taxon classification</label><kwd><named-content content-type="kingdom">Plantae</named-content></kwd><kwd><named-content content-type="order">Fabales</named-content></kwd><kwd><named-content content-type="family">Fabaceae</named-content></kwd></kwd-group><mixed-citation publication-type="journal"><person-group><name><surname>Clark</surname><given-names>Vincent Ralph</given-names></name><name><surname>Bentley</surname><given-names>Joanne</given-names></name><name><surname>Dold</surname><given-names>Anthony P.</given-names></name><name><surname>Zikishe</surname><given-names>Vathiswa</given-names></name><name><surname>Barker</surname><given-names>Nigel P.</given-names></name></person-group><article-title>The rediscovery of the Great Winterberg endemic <italic><tp:taxon-name><tp:taxon-name-part taxon-name-part-type="genus">Lotononis</tp:taxon-name-part> <tp:taxon-name-part taxon-name-part-type="species">harveyi</tp:taxon-name-part></tp:taxon-name></italic> B.–E.van Wyk after 147 years, and notes on the poorly known Amathole endemic <italic><tp:taxon-name><tp:taxon-name-part taxon-name-part-type="genus">Macowania</tp:taxon-name-part> <tp:taxon-name-part taxon-name-part-type="species">revoluta</tp:taxon-name-part></tp:taxon-name></italic> Oliv. (southern Great Escarpment, South Africa)</article-title><source>PhytoKeys</source><day>15</day><month>4</month><year>2016</year><volume>2016</volume><issue>62</issue><fpage>113</fpage><lpage>124</lpage><pub-id pub-id-type="doi">10.3897/phytokeys.62.8348</pub-id></mixed-citation></tp:treatment-meta><tp:nomenclature><tp:taxon-name>
            <tp:taxon-name-part taxon-name-part-type="genus">Lotononis</tp:taxon-name-part>
            <tp:taxon-name-part taxon-name-part-type="species">harveyi</tp:taxon-name-part>
          </tp:taxon-name><tp:taxon-authority>B.–E.van Wyk</tp:taxon-authority><xref ref-type="fig" rid="F1">Fig. 1</xref><xref ref-type="fig" rid="F2">; Plate 1</xref></tp:nomenclature><tp:treatment-sec sec-type="Remarks"><title>Remarks.</title><p>Described by William Harvey in <italic>Flora Capensis</italic> as <italic><tp:taxon-name><tp:taxon-name-part taxon-name-part-type="genus">Buchenroedera</tp:taxon-name-part> <tp:taxon-name-part taxon-name-part-type="species">spicata</tp:taxon-name-part></tp:taxon-name></italic> Harv. in 1862 (<xref ref-type="bibr" rid="B8">Harvey and Sonder 1862</xref>), this species was collected (without date) by Mrs Elizabeth Mary Barber sometime in the 1800s on the ‘Winterberg’. Three vouchers of this original material exist: one in the Bolus Herbarium (<named-content xmlns:xlink="http://www.w3.org/1999/xlink" content-type="dwc:institutional_code" xlink:type="simple">BOL</named-content>), under her own initials; one in Kew (K) under F.W. Barber, her husband’s initials; and one in Trinity College Dublin Herbarium (<named-content xmlns:xlink="http://www.w3.org/1999/xlink" content-type="dwc:institutional_code" xlink:type="simple">TCD</named-content>), also under her own initials. At the time of <xref ref-type="bibr" rid="B18">Van Wyk’s (1991)</xref> ‘<italic>Synopsis of the genus</italic> <tp:taxon-name><tp:taxon-name-part taxon-name-part-type="genus">Lotononis</tp:taxon-name-part></tp:taxon-name>’, this species was still only known from the type material. This remained the case when <xref ref-type="bibr" rid="B5">Clark et al. (2014)</xref> published their overview of plant diversity and endemism in the <abbrev xmlns:xlink="http://www.w3.org/1999/xlink" xlink:title="Great Winterberg–Amatholes" xlink:type="simple">GWA</abbrev>.</p><p>Extensive fieldwork by VRC in the Great Winterberg in January 2009 for his PhD resulted in the first recollection of this species since its publication in <italic>Flora Capensis</italic>, although this was not realised at the time. The specimen (<italic>Clark VR, Pienaar C, Daniels R 316</italic>; <named-content xmlns:xlink="http://www.w3.org/1999/xlink" content-type="dwc:institutional_code" xlink:type="simple">GRA</named-content>, <named-content xmlns:xlink="http://www.w3.org/1999/xlink" content-type="dwc:institutional_code" xlink:type="simple">NBG</named-content>) was given the tentative identification <tp:taxon-name><tp:taxon-name-part taxon-name-part-type="genus">Lotononis</tp:taxon-name-part> <tp:taxon-name-part taxon-name-part-type="uncertainty-rank">cf.</tp:taxon-name-part> <tp:taxon-name-part taxon-name-part-type="species">viminea</tp:taxon-name-part></tp:taxon-name> (E.Mey.) B.-E.van Wyk until re-examination in 2014 suggested that it was in fact <italic><tp:taxon-name><tp:taxon-name-part taxon-name-part-type="genus">Lotononis</tp:taxon-name-part> <tp:taxon-name-part taxon-name-part-type="species">harveyi</tp:taxon-name-part></tp:taxon-name></italic>. A follow-up expedition to find more plants was undertaken on the 6<sup>th</sup> November 2014, based on the 2009 specimen having been in fruit in January 2009, as it was thought the plants might flower in November–December.</p><p>The 2009 site (hereafter Locality 1) was relocated without difficulty, and the search extended southwards down the 19<sup>th</sup> century wagon trail to the trigonomic beacon and eastwards to the edge of Paradise Kloof (part of the Fenella Falls gorge complex), covering approximately one square kilometre. Despite exploring the area carefully (in the plateau grassland and along the edge of the ravine, as well as in the fynbos and grassland on the steep slopes of the ravine) only six individual plants were found (three in flower, three not).</p><fig id="F2" position="float" orientation="portrait"><label>Plate 1.</label><caption><p>The first ever photographs of the Great Winterberg–Amatholes endemic <italic><tp:taxon-name><tp:taxon-name-part taxon-name-part-type="genus">Lotononis</tp:taxon-name-part> <tp:taxon-name-part taxon-name-part-type="species">harveyi</tp:taxon-name-part></tp:taxon-name></italic> B.–E.van Wyk <bold>A</bold> flower detail (<italic>Clark VR, Bentley L 9</italic>) <bold>B</bold> habit (<italic>Clark VR, Bentley L 9</italic>; the Garmin GPS indicates scale) <bold>C</bold> montane grassland habitat, with <italic><tp:taxon-name><tp:taxon-name-part taxon-name-part-type="genus">Lotononis</tp:taxon-name-part> <tp:taxon-name-part taxon-name-part-type="species">harveyi</tp:taxon-name-part></tp:taxon-name></italic> in the middle foreground (<italic>Clark VR, Bentley L 11</italic>) <bold>D</bold> complete and open inflorescences (<italic>Clark VR, Bentley L 12</italic>). Photographs by V.R. Clark.</p></caption><graphic xmlns:xlink="http://www.w3.org/1999/xlink" xlink:href="phytokeys-062-113-g002.jpg" position="float" orientation="portrait" xlink:type="simple" id="oo_85201.jpg"/></fig></tp:treatment-sec><tp:treatment-sec sec-type="Key characters confirming rediscovery"><title>Key characters confirming rediscovery.</title><p>The 2009 specimen was assigned to <italic><tp:taxon-name><tp:taxon-name-part taxon-name-part-type="genus">Lotononis</tp:taxon-name-part> <tp:taxon-name-part taxon-name-part-type="species">harveyi</tp:taxon-name-part></tp:taxon-name></italic> on the basis of the elongated racemes (therefore not <italic><tp:taxon-name><tp:taxon-name-part taxon-name-part-type="genus">Lotononis</tp:taxon-name-part> <tp:taxon-name-part taxon-name-part-type="species">trichodes</tp:taxon-name-part></tp:taxon-name></italic> (E.Mey.) B.-E.van Wyk, another local Great Winterberg endemic); the white flowers with densely hairy petals (based on the label information and a few remaining petals on the specimen, as the plant was mostly in pod); the long calyx lobes, hirsute leaves, and long <!--PageBreak-->stipules (which match <xref ref-type="bibr" rid="B18">Van Wyk’s 1991</xref> figure 89 very well). The identification was confirmed by the November 2014 plants, especially by the white, hairy petals.</p></tp:treatment-sec><tp:treatment-sec sec-type="Population assessment"><title>Population assessment.</title><p>The plants at the three localities are described separately:</p><p>In 2009, two plants were found and collected at Locality 1, recorded as ca. 50 cm tall and with white flowers. This site occupies two square meters and is located on the two meter-wide ‘middle man’ between the 19<sup>th</sup> century wagon trail over the Great Winterberg and the current Finella Falls farm access road. In November 2014, at the same site, three plants were found. One was 45–50 cm tall, branched and in full flower. The other two were 15 cm and 5 cm tall respectively, both damaged on their main axes (probably being the two specimens collected in 2009, one lodged in the Selmar Schonland Herbarium, <named-content xmlns:xlink="http://www.w3.org/1999/xlink" content-type="dwc:institutional_code" xlink:type="simple">GRA</named-content>, and a duplicate to the Compton Herbarium, <named-content xmlns:xlink="http://www.w3.org/1999/xlink" content-type="dwc:institutional_code" xlink:type="simple">NBG</named-content>) but shooting side branches; neither were flowering. Locality 2, situated on the western lip of Paradise Kloof, comprised one plant 15 cm tall, in flower. Locality 3, only a little further back from Locality 2, contained two plants: one 30 cm tall, in flower, the other 20 cm tall, not in flower.</p></tp:treatment-sec><tp:treatment-sec sec-type="Habit and ecology"><title>Habit and ecology.</title><p>
            <xref ref-type="bibr" rid="B18">Van Wyk (1991)</xref> indicated that the habit of <italic><tp:taxon-name><tp:taxon-name-part taxon-name-part-type="genus">Lotononis</tp:taxon-name-part> <tp:taxon-name-part taxon-name-part-type="species">harveyi</tp:taxon-name-part></tp:taxon-name></italic> was not known. From the recent collections it can now be stated that it is an erect to spreading woody shrublet 20–50 cm tall, comparing well with Mrs Barber’s notes on her <named-content xmlns:xlink="http://www.w3.org/1999/xlink" content-type="dwc:institutional_code" xlink:type="simple">TCD</named-content> voucher: ‘<italic>about a foot and a half high – slender with very few branches – perennial</italic>’. As was postulated by <xref ref-type="bibr" rid="B18">Van Wyk (1991)</xref>, it is indeed distinct from the prostrate habit of <italic><tp:taxon-name><tp:taxon-name-part taxon-name-part-type="genus">Lotononis</tp:taxon-name-part> <tp:taxon-name-part taxon-name-part-type="species">trichodes</tp:taxon-name-part></tp:taxon-name></italic>. Mrs Barber notes on her <named-content xmlns:xlink="http://www.w3.org/1999/xlink" content-type="dwc:institutional_code" xlink:type="simple">TCD</named-content> voucher ‘<italic>blossoms in autumn</italic>’, and as we found the species in full bloom in November, <italic><tp:taxon-name><tp:taxon-name-part taxon-name-part-type="genus">Lotononis</tp:taxon-name-part> <tp:taxon-name-part taxon-name-part-type="species">harveyi</tp:taxon-name-part></tp:taxon-name></italic> perhaps flowers in sync with the bimodal rainfall regime dominant in this area, i.e. early and late summer (<xref ref-type="bibr" rid="B11">Mucina and Rutherford 2006</xref>).</p><p>If the two smaller plants recorded in November 2014 at Locality 1 are indeed the survivors of the two 2009 vouchers, their limited growth since then suggests that the species grows extremely slowly, and this may partly account for its apparent rarity. In contrast, it is surprising that there is no obvious evidence of recruitment despite the floribund inflorescences.</p></tp:treatment-sec><tp:treatment-sec sec-type="Habitat"><title>Habitat.</title><p>Generally speaking, <italic><tp:taxon-name><tp:taxon-name-part taxon-name-part-type="genus">Lotononis</tp:taxon-name-part> <tp:taxon-name-part taxon-name-part-type="species">harveyi</tp:taxon-name-part></tp:taxon-name></italic> occurs in Amathole Montane Grassland (<xref ref-type="bibr" rid="B11">Mucina and Rutherford 2006</xref>). The habitat conditions at each locality are discussed separately to identify common ecological factors which may account for this species’ apparent rarity.</p><p>Locality 1 consists of a very small area of moribund <italic><tp:taxon-name><tp:taxon-name-part taxon-name-part-type="genus">Themeda</tp:taxon-name-part> <tp:taxon-name-part taxon-name-part-type="species">triandra</tp:taxon-name-part></tp:taxon-name></italic> Forssk. grassland. Other species present in this area are <italic><tp:taxon-name><tp:taxon-name-part taxon-name-part-type="genus">Cliffortia</tp:taxon-name-part></tp:taxon-name></italic> sp. (50–60 cm tall), <italic><tp:taxon-name><tp:taxon-name-part taxon-name-part-type="genus">Luzula</tp:taxon-name-part> <tp:taxon-name-part taxon-name-part-type="species">africana</tp:taxon-name-part></tp:taxon-name></italic> Drège ex Steud. and <italic><tp:taxon-name><tp:taxon-name-part taxon-name-part-type="genus">Fingerhuthia</tp:taxon-name-part> <tp:taxon-name-part taxon-name-part-type="species">sesleriiformis</tp:taxon-name-part></tp:taxon-name></italic> Nees. The remainder of the road reserve comprises the invasive tree <tp:taxon-name><tp:taxon-name-part taxon-name-part-type="genus">Populus</tp:taxon-name-part> <tp:taxon-name-part taxon-name-part-type="hybrid-sign">×</tp:taxon-name-part> <tp:taxon-name-part taxon-name-part-type="species">canescens</tp:taxon-name-part></tp:taxon-name> (Aiton) Sm.. The soil is deep and clayey. No plants were evident in the grassland on either side of the road reserve: these grasslands comprise well-gazed <italic><tp:taxon-name><tp:taxon-name-part taxon-name-part-type="genus">Themeda</tp:taxon-name-part> <tp:taxon-name-part taxon-name-part-type="species">triandra</tp:taxon-name-part></tp:taxon-name></italic> grassland studded with tall <italic><tp:taxon-name><tp:taxon-name-part taxon-name-part-type="genus">Festuca</tp:taxon-name-part> <tp:taxon-name-part taxon-name-part-type="species">costata</tp:taxon-name-part></tp:taxon-name></italic> Nees tussocks. The gradients are gentle, soils deep and rich, there is limited rockiness, and the grass is probably burnt on a regular basis to limit the spread of the unpalatable <italic><tp:taxon-name><tp:taxon-name-part taxon-name-part-type="genus">Festuca</tp:taxon-name-part> <tp:taxon-name-part taxon-name-part-type="species">costata</tp:taxon-name-part></tp:taxon-name></italic>.</p><p>Locality 2 comprised (prior to burning) <italic><tp:taxon-name><tp:taxon-name-part taxon-name-part-type="genus">Tenaxia</tp:taxon-name-part> <tp:taxon-name-part taxon-name-part-type="species">disticha</tp:taxon-name-part></tp:taxon-name></italic> (Nees) N.P.Barker &amp; H.P.Linder (=<italic><tp:taxon-name><tp:taxon-name-part taxon-name-part-type="genus">Merxmuellera</tp:taxon-name-part> <tp:taxon-name-part taxon-name-part-type="species">disticha</tp:taxon-name-part></tp:taxon-name></italic> (Nees) Conert)–<italic><tp:taxon-name><tp:taxon-name-part taxon-name-part-type="genus">Themeda</tp:taxon-name-part> <tp:taxon-name-part taxon-name-part-type="species">triandra</tp:taxon-name-part></tp:taxon-name></italic>–<italic><tp:taxon-name><tp:taxon-name-part taxon-name-part-type="genus">Festuca</tp:taxon-name-part> <tp:taxon-name-part taxon-name-part-type="species">costata</tp:taxon-name-part></tp:taxon-name></italic> grassland with the fynbos elements <italic><tp:taxon-name><tp:taxon-name-part taxon-name-part-type="genus">Erica</tp:taxon-name-part> <tp:taxon-name-part taxon-name-part-type="species">leucopelta</tp:taxon-name-part></tp:taxon-name></italic> Tausch, <italic><tp:taxon-name><tp:taxon-name-part taxon-name-part-type="genus">Searsia</tp:taxon-name-part> <tp:taxon-name-part taxon-name-part-type="species">rosmarinifolia</tp:taxon-name-part></tp:taxon-name></italic> (Vahl) <!--PageBreak--><!--PageBreak-->F.A.Barkley, and shrubs/trailers such as <tp:taxon-name><tp:taxon-name-part taxon-name-part-type="genus">Rubus</tp:taxon-name-part> <tp:taxon-name-part taxon-name-part-type="species">ludwigii</tp:taxon-name-part> <tp:taxon-name-part taxon-name-part-type="authority">Eckl. &amp; Zeyh.</tp:taxon-name-part> <tp:taxon-name-part taxon-name-part-type="infraspecific-rank">subsp.</tp:taxon-name-part> <tp:taxon-name-part taxon-name-part-type="subspecies">ludwigii</tp:taxon-name-part></tp:taxon-name> and <italic><tp:taxon-name><tp:taxon-name-part taxon-name-part-type="genus">Rubus</tp:taxon-name-part> <tp:taxon-name-part taxon-name-part-type="species">rigidus</tp:taxon-name-part></tp:taxon-name></italic> Sm.. The edge of the plateau comprises rocky sandstone outcrops favoured by the fynbos elements, while away from this the soil is a deeper, loamy clay.</p><p>Locality 3 comprises moribund <italic><tp:taxon-name><tp:taxon-name-part taxon-name-part-type="genus">Tenaxia</tp:taxon-name-part> <tp:taxon-name-part taxon-name-part-type="species">disticha</tp:taxon-name-part></tp:taxon-name></italic>–<italic><tp:taxon-name><tp:taxon-name-part taxon-name-part-type="genus">Themeda</tp:taxon-name-part> <tp:taxon-name-part taxon-name-part-type="species">triandra</tp:taxon-name-part></tp:taxon-name></italic>–<italic><tp:taxon-name><tp:taxon-name-part taxon-name-part-type="genus">Festuca</tp:taxon-name-part> <tp:taxon-name-part taxon-name-part-type="species">costata</tp:taxon-name-part></tp:taxon-name></italic> veld with scattered <italic><tp:taxon-name><tp:taxon-name-part taxon-name-part-type="genus">Arrowsmithia</tp:taxon-name-part> <tp:taxon-name-part taxon-name-part-type="species">styphelioides</tp:taxon-name-part></tp:taxon-name></italic> DC. dwarf shrublets and <italic><tp:taxon-name><tp:taxon-name-part taxon-name-part-type="genus">Helichrysum</tp:taxon-name-part> <tp:taxon-name-part taxon-name-part-type="species">splendidum</tp:taxon-name-part></tp:taxon-name></italic> (Thunb.) Less.. Fire has evidently been absent for some time.</p><p>Mrs Barber’s <named-content xmlns:xlink="http://www.w3.org/1999/xlink" content-type="dwc:institutional_code" xlink:type="simple">TCD</named-content> voucher notes that her specimens grew ‘<italic>amongst the rocks and long grass</italic>’ and in ‘<italic>good soil</italic>’. This – together with the six plants all being found in fire-exclusion areas or moribund grassland – suggests that the species is susceptible to fire and possibly grazing pressure. There is no currently no indication on whether this species is a resprouter or a reseeder, and research into the autecology of this species is warranted.</p></tp:treatment-sec><tp:treatment-sec sec-type="Conservation status and threats"><title>Conservation status and threats.</title><p>
            <italic><tp:taxon-name><tp:taxon-name-part taxon-name-part-type="genus">Lotononis</tp:taxon-name-part> <tp:taxon-name-part taxon-name-part-type="species">harveyi</tp:taxon-name-part></tp:taxon-name></italic> is currently listed as Data Deficient (<xref ref-type="bibr" rid="B21">Victor and Dold 2005</xref>). Based on our observations we suggest that it be considered ‘Critically Endangered’ until more surveys in the general area are carried out. Currently virtually nothing about its biology is known, and accordingly no concrete conservation recommendations can be made. Possible general threats are the over-use of fire (a fire management history of the relevant farms can probably be obtained to indicate fire frequency), although fire has been a natural part of the ecology of these mountains well prior to the discovery of this species.</p><p>The general area is vulnerable to invasion by <italic><tp:taxon-name><tp:taxon-name-part taxon-name-part-type="genus">Rosa</tp:taxon-name-part> <tp:taxon-name-part taxon-name-part-type="species">rubiginosa</tp:taxon-name-part></tp:taxon-name></italic> L. (a fast-emerging invader, with several seen in Localities 1 &amp; 3) and <italic><tp:taxon-name><tp:taxon-name-part taxon-name-part-type="genus">Pinus</tp:taxon-name-part> <tp:taxon-name-part taxon-name-part-type="species">patula</tp:taxon-name-part></tp:taxon-name></italic> Schltdl. &amp; Cham. (Locality 2), while Locality 1 is in danger of being overrun by <tp:taxon-name><tp:taxon-name-part taxon-name-part-type="genus">Populus</tp:taxon-name-part> <tp:taxon-name-part taxon-name-part-type="hybrid-sign">×</tp:taxon-name-part> <tp:taxon-name-part taxon-name-part-type="species">canescens</tp:taxon-name-part></tp:taxon-name>. The targeting of mountain environments for wind farms in South Africa is another concern, with potentially detrimental impacts on localised endemics such as <italic><tp:taxon-name><tp:taxon-name-part taxon-name-part-type="genus">Lotononis</tp:taxon-name-part> <tp:taxon-name-part taxon-name-part-type="species">harveyi</tp:taxon-name-part></tp:taxon-name></italic>.</p></tp:treatment-sec><tp:treatment-sec sec-type="Areas for further exploration"><title>Areas for further exploration.</title><p>A more exhaustive search along the rugged, extensive rocky rims of the Fenella Gorge area and perhaps on the (still unexplored) slopes of Mount Frederick and Besterskop (the promontory below the main Great Winterberg peak) and the scarp slopes below The Ruitjies might produce more plants. In fact, much of this area has still to be explored botanically, particularly from Mount Frederick–Besterskop eastwards along the scarp below The Ruitjies. The relevant localities/properties are summarised as follows (taken from 1:50 000 sheet 3226AD Spring Valley): Finella Falls 1 (parts of this farm were well surveyed in 2009, but there are extensive rocky areas not yet explored); the scarp margins on the Bosch River Spruit 26; Petraea 2 (being the south-western slopes of Mount Frederick and Besterskop); Oribi Fountains 3 (also being the south-eastern slopes of Mount Frederick and Besterskop, as well as the south-facing scarp of The Ruitjies); and those portions of Emerald Hill 26 and adjacent farms that comprise the ‘Groenberg’.</p></tp:treatment-sec><tp:treatment-sec sec-type="Collections and localities"><title>Collections and localities.</title><p>South Africa, Eastern Cape Province, 3226AD, Farm Emerald Hill 26, Great Winterberg (Adelaide): grassland in road reserve on farm track towards Fenella Falls. <named-content xmlns:xlink="http://www.w3.org/1999/xlink" content-type="dwc:verbatimCoordinates" xlink:type="simple"><named-content content-type="geo-json" specific-use="{&#34;type&#34;:&#34;Point&#34;,&#34;coordinates&#34;:[26.341111,-32.376111]}" xlink:type="simple">32°22'34"S, 26°20'28"E</named-content></named-content>, 1616 m, 23 January 2009. <italic>Clark VR, Pienaar C, Daniels R 316</italic> (<named-content xmlns:xlink="http://www.w3.org/1999/xlink" content-type="dwc:institutional_code" xlink:type="simple">GRA</named-content>, <named-content xmlns:xlink="http://www.w3.org/1999/xlink" content-type="dwc:institutional_code" xlink:type="simple">NBG</named-content>) (=<italic>Locality 1</italic>).</p><p>—Eastern Cape Province, 3226AD, Farm Emerald Hill 26, Great Winterberg (Adelaide): grassland in road reserve on farm track towards Fenella Falls. <named-content xmlns:xlink="http://www.w3.org/1999/xlink" content-type="dwc:verbatimCoordinates" xlink:type="simple"><named-content content-type="geo-json" specific-use="{&#34;type&#34;:&#34;Point&#34;,&#34;coordinates&#34;:[26.34,-32.373611]}" xlink:type="simple">32°22'25"S, <!--PageBreak-->26°20'24"E</named-content></named-content>, 1649 m, 6 November 2014. <italic>Clark VR, Bentley L 9</italic> (=<italic>Locality 1; the same population as above, but the 2009 GPS and altitude were a generic reading taken for plant collections along the entire road, and are not as accurate as these provided here. Only photographs were taken of these plants</italic>).</p><p>—Eastern Cape Province, 3226AD, Farm Bosch River Spruit 26, Great Winterberg (Adelaide): plateau grassland. <named-content xmlns:xlink="http://www.w3.org/1999/xlink" content-type="dwc:verbatimCoordinates" xlink:type="simple"><named-content content-type="geo-json" specific-use="{&#34;type&#34;:&#34;Point&#34;,&#34;coordinates&#34;:[26.351111,-32.395]}" xlink:type="simple">32°23'42"S, 26°21'04"E</named-content></named-content>, 1616 m, 6 November 2014. <italic>Clark VR, Bentley L 11</italic> (<named-content xmlns:xlink="http://www.w3.org/1999/xlink" content-type="dwc:institutional_code" xlink:type="simple">GRA</named-content>) (=<italic>Locality 2; only this plant was collected as a voucher specimen, as the landowner indicated that this area was to be burnt the following day</italic>).</p><p>—Eastern Cape Province, 3226AD, Farm Emerald Hill 26, Great Winterberg (Adelaide): moribund grassland on the plateau. <named-content xmlns:xlink="http://www.w3.org/1999/xlink" content-type="dwc:verbatimCoordinates" xlink:type="simple"><named-content content-type="geo-json" specific-use="{&#34;type&#34;:&#34;Point&#34;,&#34;coordinates&#34;:[26.351111,-32.395]}" xlink:type="simple">32°23'42"S, 26°21'04"E</named-content></named-content>, 1619 m, 6 November 2014. <italic>Clark VR, Bentley L 12</italic> (=<italic>Locality 3; only photographs were taken of these plants</italic>).</p><fig id="F1" position="float" orientation="portrait"><label>Figure 1.</label><caption><p>Localities of <italic><tp:taxon-name><tp:taxon-name-part taxon-name-part-type="genus">Lotononis</tp:taxon-name-part> <tp:taxon-name-part taxon-name-part-type="species">harveyi</tp:taxon-name-part></tp:taxon-name></italic> B.-E.van Wyk and <italic><tp:taxon-name><tp:taxon-name-part taxon-name-part-type="genus">Macowania</tp:taxon-name-part> <tp:taxon-name-part taxon-name-part-type="species">revoluta</tp:taxon-name-part></tp:taxon-name></italic> Oliv. in the Great Winterberg–Amatholes, Eastern Cape, South Africa. Cartography by J. Bentley.</p></caption><graphic xmlns:xlink="http://www.w3.org/1999/xlink" xlink:href="phytokeys-062-113-g001.jpg" position="float" orientation="portrait" xlink:type="simple" id="oo_85202.jpg"/></fig></tp:treatment-sec><ref-list><ref id="B8"><mixed-citation xmlns:xlink="http://www.w3.org/1999/xlink" xlink:type="simple">
          <person-group><name name-style="western"><surname>Harvey</surname><given-names>WH</given-names></name><name name-style="western"><surname>Sonder</surname><given-names>OW</given-names></name></person-group> (<year>1862</year>) <source><italic>Flora Capensis</italic> 2: <tp:taxon-name><tp:taxon-name-part taxon-name-part-type="family">Leguminosae</tp:taxon-name-part></tp:taxon-name> to <tp:taxon-name><tp:taxon-name-part taxon-name-part-type="family">Loranthaceae</tp:taxon-name-part></tp:taxon-name>.</source> <publisher-name>Cambridge University</publisher-name>, <publisher-loc>Cambridge</publisher-loc>, <size units="page">93 pp</size>.</mixed-citation></ref><ref id="B18"><mixed-citation xmlns:xlink="http://www.w3.org/1999/xlink" xlink:type="simple">
          <person-group><name name-style="western"><surname>Van Wyk</surname><given-names>B-E</given-names></name></person-group> (<year>1991</year>) <article-title>A synopsis of the genus <italic><tp:taxon-name><tp:taxon-name-part taxon-name-part-type="genus">Lotononis</tp:taxon-name-part></tp:taxon-name></italic> (<tp:taxon-name><tp:taxon-name-part taxon-name-part-type="family">Fabaceae</tp:taxon-name-part></tp:taxon-name>: <tp:taxon-name><tp:taxon-name-part taxon-name-part-type="tribe">Crotalarieae</tp:taxon-name-part></tp:taxon-name>).</article-title> <source>Contributions from the Bolus Herbarium 14</source>. <publisher-name>University of Cape Town</publisher-name>, <publisher-loc>Rondebosch</publisher-loc>.</mixed-citation></ref><ref id="B5"><mixed-citation xmlns:xlink="http://www.w3.org/1999/xlink" xlink:type="simple">
          <person-group><name name-style="western"><surname>Clark</surname><given-names>VR</given-names></name><name name-style="western"><surname>Dold</surname><given-names>AP</given-names></name><name name-style="western"><surname>McMaster</surname><given-names>C</given-names></name><name name-style="western"><surname>McGregor</surname><given-names>G</given-names></name><name name-style="western"><surname>Bredenkamp</surname><given-names>C</given-names></name><name name-style="western"><surname>Barker</surname><given-names>NP</given-names></name></person-group> (<year>2014</year>) <article-title>Rich Sister, Poor Cousin: Plant Diversity and Endemism in the Great Winterberg–Amatholes (Great Escarpment, Eastern Cape, South Africa).</article-title> <source>South African Journal of Botany</source> <volume>92</volume>: <fpage>159</fpage>–<lpage>174</lpage>. doi: <ext-link xlink:type="simple" ext-link-type="doi" xlink:href="10.1016/j.sajb.2014.01.008">10.1016/j.sajb.2014.01.008</ext-link></mixed-citation></ref><ref id="B11"><mixed-citation xmlns:xlink="http://www.w3.org/1999/xlink" xlink:type="simple">
          <person-group><name name-style="western"><surname>Mucina</surname><given-names>L</given-names></name><name name-style="western"><surname>Rutherford</surname><given-names>MC</given-names></name></person-group> (<role>Eds</role>) (<year>2006</year>) <source>The Vegetation of South Africa, Lesotho and Swaziland. Strelitzia 19</source>. <publisher-name>South African National Biodiversity Institute</publisher-name>, <publisher-loc>Pretoria</publisher-loc>.</mixed-citation></ref><ref id="B21"><mixed-citation xmlns:xlink="http://www.w3.org/1999/xlink" xlink:type="simple">
          <person-group><name name-style="western"><surname>Victor</surname><given-names>JE</given-names></name><name name-style="western"><surname>Dold</surname><given-names>AP</given-names></name></person-group> (<year>2005</year>) <article-title><italic><tp:taxon-name><tp:taxon-name-part taxon-name-part-type="genus">Lotononis</tp:taxon-name-part> <tp:taxon-name-part taxon-name-part-type="species">harveyi</tp:taxon-name-part></tp:taxon-name></italic> B.-E.van Wyk.</article-title> <source>National Assessment: Red List of South African Plants version 2014.1</source>. [<date-in-citation content-type="access-date">accessed on 2014/11/13</date-in-citation>]</mixed-citation></ref></ref-list></tp:taxon-treatment>
