# Supplementary material for: The rediscovery of the Great Winterberg endemic Lotononis harveyi B.–E.van Wyk after 147 years, and notes on the poorly known Amathole endemic Macowania revoluta Oliv. (southern Great Escarpment, South Africa)
Source: PhytoKeys. 2016 Apr 15;(62):113–24. doi: 10.3897/phytokeys.62.8348 (PMC4856908; doi:10.3897/phytokeys.62.8348)
Supplement: XML Treatment for Macowania revoluta [file phytokeys.62.8348-treatment2.xml]

<!DOCTYPE tp:taxon-treatment
  PUBLIC "-//TaxonX//DTD Taxonomic Treatment Publishing DTD v0 20100105//EN" "tax-treatment-NSO.dtd">
<tp:taxon-treatment xmlns:tp="http://www.plazi.org/taxpub"><tp:treatment-meta><kwd-group><label>Taxon classification</label><kwd><named-content content-type="kingdom">Plantae</named-content></kwd><kwd><named-content content-type="order">Asterales</named-content></kwd><kwd><named-content content-type="family">Asteraceae</named-content></kwd></kwd-group><mixed-citation publication-type="journal"><person-group><name><surname>Clark</surname><given-names>Vincent Ralph</given-names></name><name><surname>Bentley</surname><given-names>Joanne</given-names></name><name><surname>Dold</surname><given-names>Anthony P.</given-names></name><name><surname>Zikishe</surname><given-names>Vathiswa</given-names></name><name><surname>Barker</surname><given-names>Nigel P.</given-names></name></person-group><article-title>The rediscovery of the Great Winterberg endemic <italic><tp:taxon-name><tp:taxon-name-part taxon-name-part-type="genus">Lotononis</tp:taxon-name-part> <tp:taxon-name-part taxon-name-part-type="species">harveyi</tp:taxon-name-part></tp:taxon-name></italic> B.–E.van Wyk after 147 years, and notes on the poorly known Amathole endemic <italic><tp:taxon-name><tp:taxon-name-part taxon-name-part-type="genus">Macowania</tp:taxon-name-part> <tp:taxon-name-part taxon-name-part-type="species">revoluta</tp:taxon-name-part></tp:taxon-name></italic> Oliv. (southern Great Escarpment, South Africa)</article-title><source>PhytoKeys</source><day>15</day><month>4</month><year>2016</year><volume>2016</volume><issue>62</issue><fpage>113</fpage><lpage>124</lpage><pub-id pub-id-type="doi">10.3897/phytokeys.62.8348</pub-id></mixed-citation></tp:treatment-meta><tp:nomenclature><tp:taxon-name>
            <tp:taxon-name-part taxon-name-part-type="genus">Macowania</tp:taxon-name-part>
            <tp:taxon-name-part taxon-name-part-type="species">revoluta</tp:taxon-name-part>
          </tp:taxon-name><tp:taxon-authority>Oliv.</tp:taxon-authority><xref ref-type="fig" rid="F1">Fig. 1</xref><xref ref-type="fig" rid="F3">; Plate 2</xref><!--PageBreak--></tp:nomenclature><tp:treatment-sec sec-type="Remarks"><title>Remarks.</title><p>
            <italic><tp:taxon-name><tp:taxon-name-part taxon-name-part-type="genus">Macowania</tp:taxon-name-part> <tp:taxon-name-part taxon-name-part-type="species">revoluta</tp:taxon-name-part></tp:taxon-name></italic>, the type species of <italic><tp:taxon-name><tp:taxon-name-part taxon-name-part-type="genus">Macowania</tp:taxon-name-part></tp:taxon-name></italic>, was first collected by Peter MacOwan in the eastern part of the Amatholes sometime prior to 1870 and described by Daniel Oliver in <italic>Icones Plantarum</italic> (<xref ref-type="bibr" rid="B10">Hooker 1867–1871</xref>). This almost exclusively southern African genus was later revised by <xref ref-type="bibr" rid="B16">Smith (1927)</xref>. Relatively few collections of <italic><tp:taxon-name><tp:taxon-name-part taxon-name-part-type="genus">Macowania</tp:taxon-name-part> <tp:taxon-name-part taxon-name-part-type="species">revoluta</tp:taxon-name-part></tp:taxon-name></italic> exist (most specimens being repeat collections by a few historical collectors, see below). <xref ref-type="bibr" rid="B13">Raimondo (2008)</xref> indicates that this species had not been re-collected since before 1949, although herbarium investigations by JB indicate that there is one collection from 1976 (albeit with virtually no other data).</p><p>The first concrete records of this species’ continued existence was a collection in July 2010 by JB and Nicola Bergh (Compton Herbarium) in the vicinity of Keiskammahoek (Locality 1 – the closest record to the type locality), followed by a second specimen in October 2010 by APD near the Madonna &amp; Child Waterfall in Hogsback (Locality 2). Following this, in December 2014, the species was found by VRC to be abundant in the central Amathole mountains along the Amatola Hiking Trail (Localities 3–5). In March 2015 another plant was recorded by VZ from Isidenge State Forest on the road to Evelyn Hut (one of the overnight huts on the Amatola Hiking Trail; Locality 6).</p><fig id="F3" position="float" orientation="portrait"><label>Plate 2.</label><caption><p>The poorly known Great Winterberg–Amatholes endemic <italic><tp:taxon-name><tp:taxon-name-part taxon-name-part-type="genus">Macowania</tp:taxon-name-part> <tp:taxon-name-part taxon-name-part-type="species">revoluta</tp:taxon-name-part></tp:taxon-name></italic> Oliv. <bold>A</bold> a capitulum showing the distinctive dark involucral bract margins (<italic>Bentley J 1</italic>) <bold>B</bold> shrubby, candelabra growth-habit (above Wolf River Main Forest along the Amathole Hiking Trail, specimen not collected) <bold>C</bold> detail of flowering stem (<italic>Bentley J 1</italic>) <bold>D</bold> young plant showing ruderal tendencies (<italic>Clark VR 451</italic>). Photographs by C. McKune (<bold>A</bold>), V.R. Clark (<bold>B</bold>, <bold>D</bold>) and N. Bergh (<bold>C</bold>).</p></caption><graphic xmlns:xlink="http://www.w3.org/1999/xlink" xlink:href="phytokeys-062-113-g003.jpg" position="float" orientation="portrait" xlink:type="simple" id="oo_85203.jpg"/></fig></tp:treatment-sec><tp:treatment-sec sec-type="Key characters confirming rediscovery"><title>Key characters confirming rediscovery.</title><p>The plant is typically an erect, candelabra-like shrub 50 cm to three metres tall, but often lax and weedy when small. The leaves are distinctly linear, dark green, sticky glandular and sweetly aromatic with strongly revolute margins (hence its specific name) and a raised abaxial midrib. Both disc and ray florets are yellow, with the ray floret petals rounded upwards. The involucre is bell-shaped with distinctly long bracts; the margins are strikingly dark-brown.</p><p>Another species endemic to the <abbrev xmlns:xlink="http://www.w3.org/1999/xlink" xlink:title="Great Winterberg–Amatholes" xlink:type="simple">GWA</abbrev>, <italic><tp:taxon-name><tp:taxon-name-part taxon-name-part-type="genus">Arrowsmithia</tp:taxon-name-part> <tp:taxon-name-part taxon-name-part-type="species">styphelioides</tp:taxon-name-part></tp:taxon-name></italic> – earlier believed by <xref ref-type="bibr" rid="B9">Hilliard and Burtt (1985)</xref> to be closely affiliated to <italic><tp:taxon-name><tp:taxon-name-part taxon-name-part-type="genus">Macowania</tp:taxon-name-part></tp:taxon-name></italic> – has since been <!--PageBreak-->found by recent phylogenetic analysis to be nested within <italic><tp:taxon-name><tp:taxon-name-part taxon-name-part-type="genus">Macowania</tp:taxon-name-part></tp:taxon-name></italic>, as sister to <italic><tp:taxon-name><tp:taxon-name-part taxon-name-part-type="genus">Macowania</tp:taxon-name-part> <tp:taxon-name-part taxon-name-part-type="species">revoluta</tp:taxon-name-part></tp:taxon-name></italic> (<xref ref-type="bibr" rid="B1">Bentley et al. 2014</xref>; the taxonomic revision is currently in progress). <italic><tp:taxon-name><tp:taxon-name-part taxon-name-part-type="genus">Arrowsmithia</tp:taxon-name-part> <tp:taxon-name-part taxon-name-part-type="species">styphelioides</tp:taxon-name-part></tp:taxon-name></italic> differs in its sharply acuminate, ovate leaves, absence of the raised abaxial midrib, as well as in several features of the reproductive organs. Otherwise, no <!--PageBreak-->other <italic><tp:taxon-name><tp:taxon-name-part taxon-name-part-type="genus">Macowania</tp:taxon-name-part></tp:taxon-name></italic> species are currently known from the <abbrev xmlns:xlink="http://www.w3.org/1999/xlink" xlink:title="Great Winterberg–Amatholes" xlink:type="simple">GWA</abbrev> (<xref ref-type="bibr" rid="B5">Clark et al. 2014</xref>), with the next closest known population of another species (<italic><tp:taxon-name><tp:taxon-name-part taxon-name-part-type="genus">Macowania</tp:taxon-name-part> <tp:taxon-name-part taxon-name-part-type="species">pulvinaris</tp:taxon-name-part></tp:taxon-name></italic> N.E.Br.) being on the Andriesberg, 115 km to the north.</p></tp:treatment-sec><tp:treatment-sec sec-type="Population assessment"><title>Population assessment.</title><p>At Locality 1, <italic><tp:taxon-name><tp:taxon-name-part taxon-name-part-type="genus">Macowania</tp:taxon-name-part> <tp:taxon-name-part taxon-name-part-type="species">revoluta</tp:taxon-name-part></tp:taxon-name></italic> was found to be locally abundant, with plants in excess of one meter in height and forming the dominant species. Only one plant was noted at Locality 2, growing on the edges of a derelict <italic><tp:taxon-name><tp:taxon-name-part taxon-name-part-type="genus">Pinus</tp:taxon-name-part> <tp:taxon-name-part taxon-name-part-type="species">patula</tp:taxon-name-part></tp:taxon-name></italic> plantation and <italic><tp:taxon-name><tp:taxon-name-part taxon-name-part-type="genus">Acacia</tp:taxon-name-part> <tp:taxon-name-part taxon-name-part-type="species">mearnsii</tp:taxon-name-part></tp:taxon-name></italic> De Wild. invasions. Locality 3 contained about 20 plants, 0.5–1 m tall, with two in flower and many others in seed. Locality 4 comprised a large colony (ca. 50 m × 100 m in extent) with <italic><tp:taxon-name><tp:taxon-name-part taxon-name-part-type="genus">Macowania</tp:taxon-name-part> <tp:taxon-name-part taxon-name-part-type="species">revoluta</tp:taxon-name-part></tp:taxon-name></italic> (1–3 m tall) forming the dominant species; many were in flower. Locality 5 consisted of a dense but small colony (1–3 m tall) covering ca. 50 m × 10 m; also with many in flower. Only one plant was located at Locality 6, and was not in flower.</p></tp:treatment-sec><tp:treatment-sec sec-type="Habitat and ecology"><title>Habitat and ecology.</title><p>Based on the information on the type material, <xref ref-type="bibr" rid="B5">Clark et al. (2014)</xref> suggested that this species should be looked for along forest edge and in adjacent grassland. This was a good deduction, as the plants form dense colonies on wet scarp slopes, on cliff-tops, on the margins of indigenous forests, and on the edges of pine plantations and alien thickets. <italic><tp:taxon-name><tp:taxon-name-part taxon-name-part-type="genus">Macowania</tp:taxon-name-part> <tp:taxon-name-part taxon-name-part-type="species">revoluta</tp:taxon-name-part></tp:taxon-name></italic> generally prefers wet areas, and can form the dominant component of mountain fynbos in suitable habitat, co-occurring with various <tp:taxon-name><tp:taxon-name-part taxon-name-part-type="family">Cyperaceae</tp:taxon-name-part></tp:taxon-name>, <italic><tp:taxon-name><tp:taxon-name-part taxon-name-part-type="genus">Erica</tp:taxon-name-part></tp:taxon-name></italic> species, <italic><tp:taxon-name><tp:taxon-name-part taxon-name-part-type="genus">Pelargonium</tp:taxon-name-part> <tp:taxon-name-part taxon-name-part-type="species">cordifolium</tp:taxon-name-part></tp:taxon-name></italic> (Cav.) Curtis, <italic><tp:taxon-name><tp:taxon-name-part taxon-name-part-type="genus">Psoralea</tp:taxon-name-part> <tp:taxon-name-part taxon-name-part-type="species">glabra</tp:taxon-name-part></tp:taxon-name></italic> E.Mey., <tp:taxon-name><tp:taxon-name-part taxon-name-part-type="genus">Pteridium</tp:taxon-name-part> <tp:taxon-name-part taxon-name-part-type="species">aquilinum</tp:taxon-name-part> <tp:taxon-name-part taxon-name-part-type="basionym-authority">(L.)</tp:taxon-name-part> <tp:taxon-name-part taxon-name-part-type="authority">Kuhn</tp:taxon-name-part> <tp:taxon-name-part taxon-name-part-type="infraspecific-rank">subsp.</tp:taxon-name-part> <tp:taxon-name-part taxon-name-part-type="subspecies">aquilinum</tp:taxon-name-part></tp:taxon-name>, <italic><tp:taxon-name><tp:taxon-name-part taxon-name-part-type="genus">Rubus</tp:taxon-name-part> <tp:taxon-name-part taxon-name-part-type="species">rigidus</tp:taxon-name-part></tp:taxon-name></italic> and <italic><tp:taxon-name><tp:taxon-name-part taxon-name-part-type="genus">Widdringtonia</tp:taxon-name-part> <tp:taxon-name-part taxon-name-part-type="species">nodiflora</tp:taxon-name-part></tp:taxon-name></italic> (L.) Powrie.</p></tp:treatment-sec><tp:treatment-sec sec-type="Conservation status and threats"><title>Conservation status and threats.</title><p>
            <italic><tp:taxon-name><tp:taxon-name-part taxon-name-part-type="genus">Macowania</tp:taxon-name-part> <tp:taxon-name-part taxon-name-part-type="species">revoluta</tp:taxon-name-part></tp:taxon-name></italic> is currently listed as Data Deficient (<xref ref-type="bibr" rid="B13">Raimondo 2008</xref>), but is obviously much more common than previously thought. Despite the species’ local abundance, its ruderal tendencies, and being somewhat tolerant of less dense alien vegetation, it is (mostly) known from one quarter degree grid on a small mountain range that is under severe pressure from woody alien invasive species (notably <italic><tp:taxon-name><tp:taxon-name-part taxon-name-part-type="genus">Acacia</tp:taxon-name-part> <tp:taxon-name-part taxon-name-part-type="species">dealbata</tp:taxon-name-part></tp:taxon-name></italic> Link, <italic><tp:taxon-name><tp:taxon-name-part taxon-name-part-type="genus">Acacia</tp:taxon-name-part> <tp:taxon-name-part taxon-name-part-type="species">mearnsii</tp:taxon-name-part></tp:taxon-name></italic>, <italic><tp:taxon-name><tp:taxon-name-part taxon-name-part-type="genus">Acacia</tp:taxon-name-part> <tp:taxon-name-part taxon-name-part-type="species">melanoxylon</tp:taxon-name-part></tp:taxon-name></italic> R.Br. and <italic><tp:taxon-name><tp:taxon-name-part taxon-name-part-type="genus">Pinus</tp:taxon-name-part> <tp:taxon-name-part taxon-name-part-type="species">patula</tp:taxon-name-part></tp:taxon-name></italic>). Furthermore, the potential impacts of climate change on this (and other local montane endemics) is currently unknown. Also, it’s response to fire (and autecology in general) is unknown and requires investigation. Accordingly we recommend the status ‘Rare’.</p></tp:treatment-sec><tp:treatment-sec sec-type="Recommended areas for further exploration"><title>Recommended areas for further exploration.</title><p>
            <italic><tp:taxon-name><tp:taxon-name-part taxon-name-part-type="genus">Macowania</tp:taxon-name-part> <tp:taxon-name-part taxon-name-part-type="species">revoluta</tp:taxon-name-part></tp:taxon-name></italic> potentially occurs anywhere along the wet southern scarp of the Amathole Mountains, between Katberg Pass and Stutterheim. So far it has not been recorded on the adjacent Great Winterberg.</p></tp:treatment-sec><tp:treatment-sec sec-type="Historical collections and localities"><title>Historical collections and localities</title><p>
            <bold>(a selection of these is mapped in Figure <xref ref-type="fig" rid="F1">1</xref>).</bold> South Africa, Eastern Cape Province, 3227CA &amp; 3227CD, Amathole Mountains (King Williams Town): rocky summit of Pirie Mountain, Buffelsrivier, Kaffraria (label detail differs among the duplicates). October 1887 (this date on the <named-content xmlns:xlink="http://www.w3.org/1999/xlink" content-type="dwc:institutional_code" xlink:type="simple">GRA</named-content> specimen is a bit of an enigma, as it post-dates the species description). <italic>Macowan P 2013</italic> (<named-content xmlns:xlink="http://www.w3.org/1999/xlink" content-type="dwc:institutional_code" xlink:type="simple">BOL</named-content>, E, <named-content xmlns:xlink="http://www.w3.org/1999/xlink" content-type="dwc:institutional_code" xlink:type="simple">GH</named-content>, <named-content xmlns:xlink="http://www.w3.org/1999/xlink" content-type="dwc:institutional_code" xlink:type="simple">GRA</named-content>, K, <named-content xmlns:xlink="http://www.w3.org/1999/xlink" content-type="dwc:institutional_code" xlink:type="simple">NYBG</named-content>, P, <named-content xmlns:xlink="http://www.w3.org/1999/xlink" content-type="dwc:institutional_code" xlink:type="simple">PRE</named-content>; type specimens).</p><p>—Eastern Cape Province, 3227CA, Amathole Mountains (King Williams Town): summit of Pirie mountains, Kaffraria. 1200 m (4000'), October 1884. <italic>Leighton (J?) 225</italic> (<named-content xmlns:xlink="http://www.w3.org/1999/xlink" content-type="dwc:institutional_code" xlink:type="simple">GRA</named-content>, <named-content xmlns:xlink="http://www.w3.org/1999/xlink" content-type="dwc:institutional_code" xlink:type="simple">NBG</named-content>, <named-content xmlns:xlink="http://www.w3.org/1999/xlink" content-type="dwc:institutional_code" xlink:type="simple">PRE</named-content>).</p><!--PageBreak--><p>—Eastern Cape Province, 3227CA, Amathole Mountains (King Williams Town): summit of Mount Pirie. May 1887. <italic>Tyson W 2935</italic> (<named-content xmlns:xlink="http://www.w3.org/1999/xlink" content-type="dwc:institutional_code" xlink:type="simple">PRE</named-content>).</p><p>—Eastern Cape Province, 3227CA, Amathole Mountains (King Williams Town): Perie (=Pirie), Kaffraria. August 1892. <italic>Sim TR s.n.</italic> (<named-content xmlns:xlink="http://www.w3.org/1999/xlink" content-type="dwc:institutional_code" xlink:type="simple">BOL</named-content>).</p><p>—Eastern Cape Province, 3227CA, Amathole Mountains (King Williams Town): Pirie. 1200 m (4000'), September 1892. <italic>Sim TR 3283</italic> (<named-content xmlns:xlink="http://www.w3.org/1999/xlink" content-type="dwc:institutional_code" xlink:type="simple">NU</named-content>).</p><p>—Eastern Cape Province, 3227CA, Amathole Mountains (King Williams Town): Summit of Perie (=Pirie). 900 m (3000'), November 1893. <italic>Flanagan HG 2144</italic> (<named-content xmlns:xlink="http://www.w3.org/1999/xlink" content-type="dwc:institutional_code" xlink:type="simple">GRA</named-content>, <named-content xmlns:xlink="http://www.w3.org/1999/xlink" content-type="dwc:institutional_code" xlink:type="simple">BOL</named-content>).</p><p>—Eastern Cape Province, 3227CA, Amathole Mountains (King Williams Town): Summit of Perie (=Pirie) mountains. 11<sup>th</sup> September 1901. <italic>Galpin EE 5930</italic> (<named-content xmlns:xlink="http://www.w3.org/1999/xlink" content-type="dwc:institutional_code" xlink:type="simple">PRE</named-content>).</p><p>—Eastern Cape Province, 3226DB, Amathole Mountains (Victoria East): Hogsback, common in scrub. January 1920. <italic>Rattray G 304</italic> (<named-content xmlns:xlink="http://www.w3.org/1999/xlink" content-type="dwc:institutional_code" xlink:type="simple">GRA</named-content>).</p><p>—Eastern Cape Province, 3227CA, Amathole Mountains (Keiskammahoek): Wolf River Plateau, forest margins in scrub. 29<sup>th</sup> October 1921. <italic>Stayner FJ 28</italic> (<named-content xmlns:xlink="http://www.w3.org/1999/xlink" content-type="dwc:institutional_code" xlink:type="simple">GRA</named-content>, <named-content xmlns:xlink="http://www.w3.org/1999/xlink" content-type="dwc:institutional_code" xlink:type="simple">PRE</named-content>).</p><p>—Eastern Cape Province, 3226DB, Amathole Mountains (Cathcart): Hogsback. September 1925. <italic>Pole Evans IB 1748</italic> (<named-content xmlns:xlink="http://www.w3.org/1999/xlink" content-type="dwc:institutional_code" xlink:type="simple">PRE</named-content>).</p><p>—Eastern Cape Province, 3226DB, Amathole Mountains (Stockenstrom): hillside above forest at Hogsback. 28<sup>th</sup> October 1946. <italic>Esterhuyse E 13,249</italic> (<named-content xmlns:xlink="http://www.w3.org/1999/xlink" content-type="dwc:institutional_code" xlink:type="simple">BOL</named-content>).</p><p>—Eastern Cape Province, 3227CA, Amathole Mountains (King Williams Town): Wolf Ridge, Hogsback. 1200 m (4000'), 10<sup>th</sup> September 1947. <italic>Story R 3119</italic> (<named-content xmlns:xlink="http://www.w3.org/1999/xlink" content-type="dwc:institutional_code" xlink:type="simple">GRA</named-content>, <named-content xmlns:xlink="http://www.w3.org/1999/xlink" content-type="dwc:institutional_code" xlink:type="simple">PRE</named-content>).</p><p>—Eastern Cape Province, 3227CA, Amathole Mountains (Keiskammahoek): Wolf River Forest. 18<sup>th</sup> September 1947. <italic>Dyer RA 104</italic> (<named-content xmlns:xlink="http://www.w3.org/1999/xlink" content-type="dwc:institutional_code" xlink:type="simple">GRA</named-content>).</p><p>—Eastern Cape Province, 3227CA, Amathole Mountains (Keiskammahoek): Gwili-Gwili Mountain, old military road to Evelyn Valley. 25<sup>th</sup> April 1949. <italic>Story R 3797</italic> (<named-content xmlns:xlink="http://www.w3.org/1999/xlink" content-type="dwc:institutional_code" xlink:type="simple">PRE</named-content>).</p><p>—Eastern Cape Province, 3227CA, Amathole Mountains (Keiskammahoek): No details. 1976. <italic>Gibbs Russell s.n.</italic> (<named-content xmlns:xlink="http://www.w3.org/1999/xlink" content-type="dwc:institutional_code" xlink:type="simple">NU</named-content>).</p><p>—Eastern Cape Province, 3227CA, Amathole Mountains (King Williams Town): summit of Mount Pirie. No date. <italic>Macowan P 9053</italic> (<named-content xmlns:xlink="http://www.w3.org/1999/xlink" content-type="dwc:institutional_code" xlink:type="simple">PRE</named-content>).</p><p>—Eastern Cape Province, 3226BC, Katberg (Fort Beaufort): no details. No date. <italic>Macowan P s.n.</italic> (<named-content xmlns:xlink="http://www.w3.org/1999/xlink" content-type="dwc:institutional_code" xlink:type="simple">PRE</named-content>).</p><p>—Eastern Cape Province, 3227CA, Amathole Mountains (King Williams Town): Pirie. November, no year. <italic>Sim TR 1029</italic> (<named-content xmlns:xlink="http://www.w3.org/1999/xlink" content-type="dwc:institutional_code" xlink:type="simple">PRE</named-content>).</p><p>—Eastern Cape Province, 3227CA, Amathole Mountains (King Williams Town): Pirie. No date. <italic>Sim TR 3130</italic> (<named-content xmlns:xlink="http://www.w3.org/1999/xlink" content-type="dwc:institutional_code" xlink:type="simple">NU</named-content>).</p></tp:treatment-sec><tp:treatment-sec sec-type="Recent collections and localities"><title>Recent collections and localities.</title><p>South Africa, Eastern Cape Province, 3227CA, Amathole Mountains (Stutterheim): between isiDengi Forest Station and Evelyn Valley Forestry Station. <named-content xmlns:xlink="http://www.w3.org/1999/xlink" content-type="dwc:verbatimCoordinates" xlink:type="simple"><named-content content-type="geo-json" specific-use="{&#34;type&#34;:&#34;Point&#34;,&#34;coordinates&#34;:[27.241667,-32.725556]}" xlink:type="simple">32°43'32"S, 27°14'30"E</named-content></named-content>, 1208 m, 27<sup>th</sup> July 2010. <italic>Bentley J 1 &amp; 5</italic> (<named-content xmlns:xlink="http://www.w3.org/1999/xlink" content-type="dwc:institutional_code" xlink:type="simple">NBG</named-content>) (=<italic>Locality 1</italic>).</p><p>—Eastern Cape Province, 3226DB, Amathole Mountains (Cathcart): above Madonna &amp; Child Waterfall, Hogsback, <named-content xmlns:xlink="http://www.w3.org/1999/xlink" content-type="dwc:verbatimCoordinates" xlink:type="simple"><named-content content-type="geo-json" specific-use="{&#34;type&#34;:&#34;Point&#34;,&#34;coordinates&#34;:[26.963056,-32.6075]}" xlink:type="simple">32°36'27"S, 26°57'47"E</named-content></named-content>, 1106 m, 7<sup>th</sup> October 2010. <italic>Dold T 15,010</italic> (<named-content xmlns:xlink="http://www.w3.org/1999/xlink" content-type="dwc:institutional_code" xlink:type="simple">GRA</named-content>) (=<italic>Locality 2</italic>).</p><!--PageBreak--><p>—Eastern Cape Province, 3227CA, Amathole Mountains (Stutterheim): about one kilometre from Dontsa Hut on the Amatola Hiking Trail (Day 2 from Maden Dam side): in an earth road drain on the edge of a pine plantation next to a forestry road. <named-content xmlns:xlink="http://www.w3.org/1999/xlink" content-type="dwc:verbatimCoordinates" xlink:type="simple"><named-content content-type="geo-json" specific-use="{&#34;type&#34;:&#34;Point&#34;,&#34;coordinates&#34;:[27.224722,-32.596111]}" xlink:type="simple">32°35'46"S, 27°13'29"E</named-content></named-content>, 948 m, 3<sup>rd</sup> December 2014. <italic>Clark VR 450</italic> (<named-content xmlns:xlink="http://www.w3.org/1999/xlink" content-type="dwc:institutional_code" xlink:type="simple">GRA</named-content>) (=<italic>Locality 3</italic>).</p><p>—Eastern Cape Province, 3227CA, Amathole Mountains (Stutterheim): about five kilometres from Dontsa Hut towards Cata Hut on the Amatola Hiking Trail (Day 3 from Maden Dam side): montane fynbos and streams banks. <named-content xmlns:xlink="http://www.w3.org/1999/xlink" content-type="dwc:verbatimCoordinates" xlink:type="simple"><named-content content-type="geo-json" specific-use="{&#34;type&#34;:&#34;Point&#34;,&#34;coordinates&#34;:[27.175278,-32.577778]}" xlink:type="simple">32°34'40"S, 27°10'31"E</named-content></named-content>, 1371 m, 4<sup>th</sup> December 2014. <italic>Clark VR 451</italic> (<named-content xmlns:xlink="http://www.w3.org/1999/xlink" content-type="dwc:institutional_code" xlink:type="simple">GRA</named-content>) (=<italic>Locality 4</italic>).</p><p>—Eastern Cape Province, 3227CA, Amathole Mountains (Stutterheim): along the Amatola Hiking Trail towards Zingcuka Hut (Day 5 from Maden Dam side): along a cliff top above Wolf River Main Forest. <named-content xmlns:xlink="http://www.w3.org/1999/xlink" content-type="dwc:verbatimCoordinates" xlink:type="simple"><named-content content-type="geo-json" specific-use="{&#34;type&#34;:&#34;Point&#34;,&#34;coordinates&#34;:[27.084444,-32.5675]}" xlink:type="simple">32°34'03"S, 27°05'04"E</named-content></named-content>, 1259 m, 6<sup>th</sup> December 2014 (=<italic>Locality 5; only photographs were taken, by VRC</italic>).</p><p>—Eastern Cape Province, 3227CA, Amathole Mountains (Stutterheim): from Isidenge State Forest on the road to Evelyn Hut. <named-content xmlns:xlink="http://www.w3.org/1999/xlink" content-type="dwc:verbatimCoordinates" xlink:type="simple"><named-content content-type="geo-json" specific-use="{&#34;type&#34;:&#34;Point&#34;,&#34;coordinates&#34;:[27.243611,-32.724722]}" xlink:type="simple">32°43'29"S, 27°14'37"E</named-content></named-content>, 1198 m, 15<sup>th</sup> April 2015. (=<italic>Locality 6; only photographs were taken, by VZ</italic>).</p></tp:treatment-sec><tp:treatment-sec><!--Section generated to contain objects referenced in tp:taxon-treatment.--><fig id="F1" position="float" orientation="portrait"><label>Figure 1.</label><caption><p>Localities of <italic><tp:taxon-name><tp:taxon-name-part taxon-name-part-type="genus">Lotononis</tp:taxon-name-part> <tp:taxon-name-part taxon-name-part-type="species">harveyi</tp:taxon-name-part></tp:taxon-name></italic> B.-E.van Wyk and <italic><tp:taxon-name><tp:taxon-name-part taxon-name-part-type="genus">Macowania</tp:taxon-name-part> <tp:taxon-name-part taxon-name-part-type="species">revoluta</tp:taxon-name-part></tp:taxon-name></italic> Oliv. in the Great Winterberg–Amatholes, Eastern Cape, South Africa. Cartography by J. Bentley.</p></caption><graphic xmlns:xlink="http://www.w3.org/1999/xlink" xlink:href="phytokeys-062-113-g001.jpg" position="float" orientation="portrait" xlink:type="simple" id="oo_85202.jpg"/></fig></tp:treatment-sec><ref-list><ref id="B10"><mixed-citation xmlns:xlink="http://www.w3.org/1999/xlink" xlink:type="simple">
          <person-group><name name-style="western"><surname>Hooker</surname><given-names>JD</given-names></name></person-group> (<role>Ed.</role>) (<year>1867–1871</year>) <article-title>Plate 1062, <italic><tp:taxon-name><tp:taxon-name-part taxon-name-part-type="genus">Macowania</tp:taxon-name-part> <tp:taxon-name-part taxon-name-part-type="species">revoluta</tp:taxon-name-part></tp:taxon-name></italic> Oliv., <tp:taxon-name><tp:taxon-name-part taxon-name-part-type="family">Compositae</tp:taxon-name-part></tp:taxon-name>.</article-title> <source>Icones Plantarum</source> <volume>11</volume>, <publisher-name>Williams &amp; Norgate</publisher-name>, <publisher-loc>London</publisher-loc>, <fpage>49</fpage>–<lpage>50</lpage>.</mixed-citation></ref><ref id="B16"><mixed-citation xmlns:xlink="http://www.w3.org/1999/xlink" xlink:type="simple">
          <person-group><name name-style="western"><surname>Smith</surname><given-names>CA</given-names></name></person-group> (<year>1927</year>) <article-title>The genus <italic><tp:taxon-name><tp:taxon-name-part taxon-name-part-type="genus">Macowania</tp:taxon-name-part></tp:taxon-name></italic>, Oliv.</article-title> <source>Bothalia</source> <volume>2</volume>: <fpage>348</fpage>–<lpage>350</lpage>. doi: <ext-link xlink:type="simple" ext-link-type="doi" xlink:href="10.4102/abc.v2i1.1766">10.4102/abc.v2i1.1766</ext-link></mixed-citation></ref><ref id="B13"><mixed-citation xmlns:xlink="http://www.w3.org/1999/xlink" xlink:type="simple">
          <person-group><name name-style="western"><surname>Raimondo</surname><given-names>D</given-names></name></person-group> (<year>2008</year>) <article-title><italic><tp:taxon-name><tp:taxon-name-part taxon-name-part-type="genus">Macowania</tp:taxon-name-part> <tp:taxon-name-part taxon-name-part-type="species">revoluta</tp:taxon-name-part></tp:taxon-name></italic> Oliv.</article-title> <source>National Assessment: Red List of South African Plants version 2014.1</source>. [<date-in-citation content-type="access-date">accessed on 2015/08/12</date-in-citation>]</mixed-citation></ref><ref id="B9"><mixed-citation xmlns:xlink="http://www.w3.org/1999/xlink" xlink:type="simple">
          <person-group><name name-style="western"><surname>Hilliard</surname><given-names>OM</given-names></name><name name-style="western"><surname>Burtt</surname><given-names>B</given-names></name></person-group> (<year>1985</year>) <article-title>Notes on some plants of southern Africa.</article-title> <source>Notes from the Royal Botanical Gardens Edinburgh</source> <volume>42</volume>: <fpage>230</fpage>–<lpage>233</lpage>.</mixed-citation></ref><ref id="B1"><mixed-citation xmlns:xlink="http://www.w3.org/1999/xlink" xlink:type="simple">
          <person-group><name name-style="western"><surname>Bentley</surname><given-names>J</given-names></name><name name-style="western"><surname>Verboom</surname><given-names>GA</given-names></name><name name-style="western"><surname>Bergh</surname><given-names>NG</given-names></name></person-group> (<year>2014</year>) <article-title>Erosive processes after tectonic uplift stimulate vicariant and adaptive speciation: evolution in an Afrotemperate-endemic paper daisy genus.</article-title> <source>BMC Evolutionary Biology</source> <volume>14</volume>: <elocation-id>27</elocation-id>. doi: <ext-link xlink:type="simple" ext-link-type="doi" xlink:href="10.1186/1471-2148-14-27">10.1186/1471-2148-14-27</ext-link></mixed-citation></ref><ref id="B5"><mixed-citation xmlns:xlink="http://www.w3.org/1999/xlink" xlink:type="simple">
          <person-group><name name-style="western"><surname>Clark</surname><given-names>VR</given-names></name><name name-style="western"><surname>Dold</surname><given-names>AP</given-names></name><name name-style="western"><surname>McMaster</surname><given-names>C</given-names></name><name name-style="western"><surname>McGregor</surname><given-names>G</given-names></name><name name-style="western"><surname>Bredenkamp</surname><given-names>C</given-names></name><name name-style="western"><surname>Barker</surname><given-names>NP</given-names></name></person-group> (<year>2014</year>) <article-title>Rich Sister, Poor Cousin: Plant Diversity and Endemism in the Great Winterberg–Amatholes (Great Escarpment, Eastern Cape, South Africa).</article-title> <source>South African Journal of Botany</source> <volume>92</volume>: <fpage>159</fpage>–<lpage>174</lpage>. doi: <ext-link xlink:type="simple" ext-link-type="doi" xlink:href="10.1016/j.sajb.2014.01.008">10.1016/j.sajb.2014.01.008</ext-link></mixed-citation></ref></ref-list></tp:taxon-treatment>
